# Supplementary material for: Role of Dietary Defatted Rice Bran in the Modulation of Gut Microbiota in AOM/DSS-Induced Colitis-Associated Colorectal Cancer Rat Model
Source: Nutrients. 2023 Mar 22;15(6):1528. doi: 10.3390/nu15061528 (PMC10052090; doi:10.3390/nu15061528)
Supplement: Supplementary file 1 [file nutrients-15-01528-s001.zip]

Archive with 1 entries (1 files):
- nutrients-2276468-supplementary.pdf
